# Supplementary material for: Optimization, Metabolomic Analysis, Antioxidant Potential and Depigmenting Activity of Polyphenolic Compounds from Unmature Ajwa Date Seeds (Phoenix dactylifera L.) Using Ultrasonic-Assisted Extraction
Source: Antioxidants (Basel). 2024 Feb 15;13(2):238. doi: 10.3390/antiox13020238 (PMC10886343; doi:10.3390/antiox13020238)
Supplement: Supplementary file 1 [file antioxidants-13-00238-s001.zip]

Archive with 1 entries (1 files):
- antioxidants-2836502-supplementary.pdf
